# Supplementary material for: Environmental Footprint of Wastewater Treatment: A Step Forward in the Use of Toxicological Tools
Source: Int J Environ Res Public Health. 2021 Jun 25;18(13):6827. doi: 10.3390/ijerph18136827 (PMC8297069; doi:10.3390/ijerph18136827)
Supplement: Supplementary file 1 [file ijerph-18-06827-s001.zip]

Archive with 1 entries (1 files):
- ijerph-1236345-supplementary.pdf
